# Supplementary material for: Spinal Versus General Anesthesia for Acute Kidney Injury and Transfusion in One-Week-Staged Bilateral Total Knee Arthroplasty
Source: J Clin Med. 2026 Jun 25;15(13):4937. doi: 10.3390/jcm15134937 (PMC13361103; doi:10.3390/jcm15134937)
Supplement: Supplementary file 1 [file jcm-15-04937-s001.zip]

Archive with 9 entries (9 files):
- fig_S1_love_plot.png
- fig_S2_ps_overlap.png
- Table_S1_REV1_260618.pdf
- Table_S2_REV1_260618.pdf
- Table_S3_REV1_260618.pdf
- Table_S4_REV1_260618.pdf
- Table_S5_REV1_260618.pdf
- Table_S6_REV1_260618.pdf
- Table_S7_REV1_260618.pdf
